# Supplementary material for: Associations of Drug Lipophilicity and Extent of Metabolism with Drug-Induced Liver Injury
Source: Int J Mol Sci. 2017 Jun 22;18(7):1335. doi: 10.3390/ijms18071335 (PMC5535828; doi:10.3390/ijms18071335)
Supplement: Supplementary file 1 [file ijms-18-01335-s001.zip]

Archive with 1 entries (1 files):
- Supplemental table.xls
