# Supplementary material for: Associations of Drug Lipophilicity and Extent of Metabolism with Drug-Induced Liver Injury
Source: Int J Mol Sci. 2017 Jun 22;18(7):1335. doi: 10.3390/ijms18071335 (PMC5535828; doi:10.3390/ijms18071335)
Supplement: Supplementary file 1 [file ijms-18-01335-s001.zip › Supplemental table.xls]

## Sheet: datasets
Supplemental Table 1. The datasets use for analysis in this study.
LTKBID	CompoundName	ChenAnnotation	GreeneAnnotation	ZhuAnnotation	SakatisAnnotation	XuAnnotation	ConsensusAnnotation	DailyDose_mg/day	LogP	RO2 test	ExtentMetabolism	DailyDose&Metabolism
LT00003	mercaptopurine	vMost-DILI-Concern	HH	Positive	Hepatotoxic	Positive	Positive	200	0.01	Negative	Sigificant	Positive
LT00004	acetaminophen	vMost-DILI-Concern	HH	Positive	Hepatotoxic	Positive	Positive	3000	0.46	Negative	Sigificant	Positive
LT00006	azathioprine	vMost-DILI-Concern	HH		Hepatotoxic	Positive	Positive	150	0.1	Negative
LT00009	chlorpheniramine	vNo-DILI-Concern	HH			Positive	Positive	12	3.38	Negative	Sigificant	Negative
LT00011	clofibrate		HH		Non-hepatotoxic	Positive	Positive	2000	3.3	Positive
LT00013	cyclophosphamide		HH	Positive	Hepatotoxic	Positive	Positive	175	0.8	Negative	Sigificant	Positive
LT00015	dopamine	vNo-DILI-Concern	NE			Negative	Negative		-0.98
LT00016	estradiol				Hepatotoxic	Negative	Positive	2	4.01	Negative
LT00018	fluoxetine			Positive	Non-hepatotoxic	Negative	Negative	20	4.05	Negative	Sigificant	Negative
LT00020	gemfibrozil	vMost-DILI-Concern	HH			Positive	Positive	1200	3.4	Positive	Sigificant	Positive
LT00022	indomethacin	vMost-DILI-Concern	HH	Positive	Hepatotoxic	Positive	Positive	100	4.27	Positive	Sigificant	Positive
LT00023	ketoprofen		NE			Negative	Negative	150	3.12	Positive	Sigificant	Positive
LT00024	mannitol	vNo-DILI-Concern					Negative		-3.1		Insignificant
LT00026	methotrexate	vMost-DILI-Concern	HH		Hepatotoxic	Positive	Positive	2.5	-1.85	Negative	Insignificant	Negative
LT00030	phenobarbital			Positive	Hepatotoxic		Positive	100	1.47	Negative	Sigificant	Positive
LT00032	phenytoin	vMost-DILI-Concern	HH	Positive	Hepatotoxic	Positive	Positive	300	2.47	Negative	Sigificant	Positive
LT00034	rifampin	vMost-DILI-Concern		Positive	Hepatotoxic	Negative	Positive	600	2.7	Negative	Sigificant	Positive
LT00036	tetracycline		HH	Positive	Hepatotoxic	Positive	Positive	1000	-1.3	Negative	Insignificant	Negative
LT00040	abacavir	vMost-DILI-Concern	HH	Positive		Positive	Positive	600	1.2	Negative	Sigificant	Positive
LT00041	aciclovir							4000	-1.56	Negative	Insignificant	Negative
LT00043	allopurinol	vMost-DILI-Concern	HH	Positive	Hepatotoxic	Positive	Positive	400	-0.55	Negative	Sigificant	Positive
LT00045	amineptine	vMost-DILI-Concern	HH	Positive		Positive	Positive	200	1.52	Negative
LT00046	amiodarone	vMost-DILI-Concern	HH	Positive	Hepatotoxic	Positive	Positive	200	7.57	Positive	Sigificant	Positive
LT00047	amitriptyline			Positive	Hepatotoxic	Negative	Positive	75	4.92	Negative	Sigificant	Negative
LT00048	amphotericin b				Hepatotoxic	Negative	Positive	400	0.8	Negative
LT00049	ampicillin			Negative		Negative	Negative	2000	1.35	Negative	Insignificant	Negative
LT00052	donepezil				Non-hepatotoxic	Negative	Negative	7.5	3.6	Negative	Sigificant	Negative
LT00053	aspirin			Positive	Non-hepatotoxic	Negative	Negative	3000	1.19	Negative	Sigificant	Positive
LT00054	aminohippurate	vNo-DILI-Concern					Negative		-2.2
LT00056	bicalutamide	vMost-DILI-Concern	HH			Positive	Positive	50	2.5	Negative
LT00058	bupropion			Positive		Negative	Positive	300	3.6	Positive	Sigificant	Positive
LT00059	captopril		HH	Positive		Positive	Positive	50	0.34	Negative	Insignificant	Negative
LT00060	carbamazepine	vMost-DILI-Concern	HH	Positive	Hepatotoxic	Positive	Positive	1000	2.45	Negative	Sigificant	Positive
LT00061	carboplatin		HH			Positive	Positive		0.1
LT00062	ceftazidime				Hepatotoxic	Negative	Positive		-1.6		Insignificant
LT00065	chenodiol		HH			Positive	Positive	250	4.15	Positive	Sigificant	Positive
LT00066	chlorcyclizine							100	3.45	Positive
LT00067	chlorzoxazone	vMost-DILI-Concern	HH	Positive		Positive	Positive	1500	1.6	Negative	Sigificant	Positive
LT00068	chlorpromazine		HH	Positive	Hepatotoxic	Positive	Positive	300	5.41	Positive	Sigificant	Positive
LT00071	cisplatin		HH			Positive	Positive		-2.19
LT00074	dimercaprol	vNo-DILI-Concern	HH			Positive	Positive		0.58
LT00076	colchicine				Non-hepatotoxic	Negative	Negative	1	1.3	Negative	Insignificant	Negative
LT00077	corticotropin	vNo-DILI-Concern					Negative
LT00079	dactinomycin	vMost-DILI-Concern	HH		Hepatotoxic	Positive	Positive	1	1.6	Negative	Insignificant	Negative
LT00080	dantrolene	vMost-DILI-Concern	HH		Hepatotoxic	Positive	Positive	100	1.7	Negative
LT00081	demeclocycline		HH			Positive	Positive	600	0.2	Negative	Insignificant	Negative
LT00082	dexamethasone				Non-hepatotoxic	Negative	Negative	1.5	1.83	Negative
LT00083	propoxyphene							300	4.18	Positive	Sigificant	Positive
LT00084	diclofenac	vMost-DILI-Concern	HH	Positive	Hepatotoxic	Positive	Positive	100	4.51	Positive	Sigificant	Positive
LT00085	diflunisal	vMost-DILI-Concern	HH			Positive	Positive	750	4.44	Positive	Sigificant	Positive
LT00087	diphenhydramine	vNo-DILI-Concern	NE		Non-hepatotoxic	Negative	Negative	300	3.27	Positive	Sigificant	Positive
LT00091	epirubicin		NE			Negative	Negative	170	-0.5	Negative	Sigificant	Positive
LT00092	erythromycin	vMost-DILI-Concern	HH	Positive	Hepatotoxic	Positive	Positive	2000	3.06	Positive	Sigificant	Positive
LT00094	etoposide		HH		Hepatotoxic	Positive	Positive	100	0.6	Negative	Sigificant	Positive
LT00095	famotidine					Negative	Negative	40	-0.64	Negative	Insignificant	Negative
LT00097	felbamate	vMost-DILI-Concern	HH		Hepatotoxic	Positive	Positive	2400	0.3	Negative	Insignificant	Negative
LT00098	fenofibrate		HH	Positive	Hepatotoxic	Positive	Positive	200	5.3	Positive	Sigificant	Positive
LT00099	fenoprofen	vMost-DILI-Concern	HH			Positive	Positive	1200	3.1	Positive	Sigificant	Positive
LT00101	flutamide	vMost-DILI-Concern	HH	Positive	Hepatotoxic	Positive	Positive	750	3.35	Positive	Sigificant	Positive
LT00106	hydroxyurea	vMost-DILI-Concern	HH			Positive	Positive	1500	-1.8	Negative	Sigificant	Positive
LT00107	imatinib	vMost-DILI-Concern		Positive			Positive	800	3	Positive	Sigificant	Positive
LT00108	imipramine		HH		Hepatotoxic	Positive	Positive	100	4.8	Positive	Sigificant	Positive
LT00109	iproniazid	vMost-DILI-Concern	HH	Positive	Hepatotoxic	Positive	Positive	150	0.37	Negative
LT00110	hydroxyprogesterone caproate								3.06		Sigificant
LT00111	ketoconazole	vMost-DILI-Concern	HH	Positive	Hepatotoxic	Positive	Positive	200	4.35	Positive	Sigificant	Positive
LT00112	labetalol	vMost-DILI-Concern	HH	Positive	Hepatotoxic	Positive	Positive	600	3.09	Positive	Sigificant	Positive
LT00113	leflunomide	vMost-DILI-Concern	HH	Positive		Positive	Positive	20	2.8	Negative	Sigificant	Negative
LT00116	mefenamic acid	vMost-DILI-Concern	HH		Hepatotoxic	Positive	Positive	1000	5.12	Positive	Sigificant	Positive
LT00117	meloxicam			Positive		Negative	Positive	15	3.43	Negative	Sigificant	Negative
LT00119	metformin					Negative	Negative	2000	-0.5	Negative	Insignificant	Negative
LT00121	methyldopa	vMost-DILI-Concern	HH	Positive	Hepatotoxic	Positive	Positive	1000	-1.7	Negative	Sigificant	Positive
LT00124	nefazodone	vMost-DILI-Concern	HH	Positive	Hepatotoxic	Positive	Positive	400	4.7	Positive	Sigificant	Positive
LT00125	nitrofurantoin	vMost-DILI-Concern	HH	Positive	Hepatotoxic	Positive	Positive	200	-0.47	Negative	Insignificant	Negative
LT00126	olsalazine							1000	2.3	Negative
LT00128	paroxetine			Positive	Non-hepatotoxic	Negative	Negative	20	3.6	Negative	Sigificant	Negative
LT00129	pentamidine								4
LT00130	pentobarbital							100	2.1	Negative	Insignificant	Negative
LT00131	perhexiline	vMost-DILI-Concern	HH	Positive	Hepatotoxic	Positive	Positive	400	6.2	Positive	Sigificant	Positive
LT00133	physostigmine	vNo-DILI-Concern	NE			Negative	Negative		1.58
LT00134	pioglitazone				Non-hepatotoxic	Negative	Negative	30	2.3	Negative	Sigificant	Negative
LT00136	propylthiouracil	vMost-DILI-Concern		Positive	Hepatotoxic		Positive	100	0.4	Negative	Sigificant	Positive
LT00137	pseudoephedrine	vNo-DILI-Concern	NE			Negative	Negative	240	0.89	Negative	Insignificant	Negative
LT00138	ranitidine			Positive	Hepatotoxic	Negative	Positive	300	0.27	Negative	Insignificant	Negative
LT00139	rifabutin		HH			Positive	Positive	150	4.1	Positive	Sigificant	Positive
LT00140	rosiglitazone				Non-hepatotoxic	Negative	Negative	6	2.4	Negative	Sigificant	Negative
LT00141	indocyanine green	vNo-DILI-Concern					Negative		4.12		Insignificant
LT00142	simvastatin			Positive	Non-hepatotoxic	Negative	Negative	30	4.68	Negative	Sigificant	Negative
LT00143	spironolactone		HH			Positive	Positive	75	2.78	Negative	Sigificant	Negative
LT00144	stavudine	vMost-DILI-Concern	HH	Positive	Hepatotoxic	Positive	Positive	80	-0.72	Negative	Insignificant	Negative
LT00145	streptomycin	vNo-DILI-Concern	NE			Negative	Negative	1000	-6.4	Negative	Insignificant	Negative
LT00146	sulfadiazine			Positive			Positive	600	-0.09	Negative	Sigificant	Positive
LT00147	sulfasalazine	vMost-DILI-Concern	HH	Positive	Hepatotoxic	Positive	Positive	2000	2.5	Negative
LT00148	sulindac	vMost-DILI-Concern	HH		Hepatotoxic	Positive	Positive	400	3.42	Positive	Sigificant	Positive
LT00152	tamoxifen	vMost-DILI-Concern	HH	Positive	Hepatotoxic	Positive	Positive	20	7.1	Negative	Sigificant	Negative
LT00153	temozolomide					Negative	Negative	500	-2.8	Negative	Insignificant	Negative
LT00154	theophylline	vNo-DILI-Concern	NE		Non-hepatotoxic	Negative	Negative	400	-0.02	Negative	Sigificant	Positive
LT00155	tizanidine	vMost-DILI-Concern		Positive			Positive	12	1.4	Negative	Sigificant	Negative
LT00156	tolcapone	vMost-DILI-Concern	HH	Positive		Positive	Positive	450	4	Positive	Sigificant	Positive
LT00158	toremifene							60	6.8	Negative	Sigificant	Negative
LT00160	valproic acid	vMost-DILI-Concern	HH	Positive	Hepatotoxic	Positive	Positive	1500	2.75	Negative	Sigificant	Positive
LT00161	vancomycin		HH			Positive	Positive	2000	-3.1	Negative	Insignificant	Negative
LT00162	vitamin a					Positive	Positive	4.5	5.68	Negative
LT00163	zidovudine	vMost-DILI-Concern	HH	Positive	Hepatotoxic	Positive	Positive	600	0.05	Negative	Sigificant	Positive
LT00164	zolpidem				Non-hepatotoxic	Negative	Negative	10	1.2	Negative	Sigificant	Negative
LT00165	zonisamide							200	0.5	Negative
LT00166	pyrazinamide		HH	Positive	Hepatotoxic	Positive	Positive	1500	-0.6	Negative	Sigificant	Positive
LT00167	finasteride				Non-hepatotoxic		Negative	5	3.03	Negative	Sigificant	Negative
LT00168	troglitazone	vMost-DILI-Concern	HH	Positive	Hepatotoxic	Positive	Positive	400	3.6	Positive	Sigificant	Positive
LT00172	fluvastatin			Positive		Negative	Positive	60	4.5	Negative	Sigificant	Negative
LT00173	glimepiride					Negative	Negative	2	3.5	Negative	Sigificant	Negative
LT00174	venlafaxine			Positive	Non-hepatotoxic		Positive	100	3.2	Positive	Sigificant	Positive
LT00175	amlodipine			Positive	Non-hepatotoxic		Positive	5	3	Negative	Sigificant	Negative
LT00177	vinblastine	vNo-DILI-Concern	NE			Negative	Negative		3.7
LT00178	ciprofloxacin	vMost-DILI-Concern	HH	Positive	Hepatotoxic	Positive	Positive	1000	0.28	Negative	Insignificant	Negative
LT00179	fluconazole	vMost-DILI-Concern	HH	Positive	Hepatotoxic	Positive	Positive	200	0.4	Negative	Insignificant	Negative
LT00180	prednisone				Non-hepatotoxic	Negative	Negative	10	1.46	Negative	Sigificant	Negative
LT00181	lorazepam							2.5	2.39	Negative	Sigificant	Negative
LT00182	itraconazole	vMost-DILI-Concern		Positive			Positive	200	5.66	Positive	Sigificant	Positive
LT00183	raloxifene	vNo-DILI-Concern			Non-hepatotoxic	Negative	Negative	60	5.2	Negative	Sigificant	Negative
LT00184	mifepristone	vNo-DILI-Concern					Negative	600	4.5	Positive	Sigificant	Positive
LT00185	clomipramine	vMost-DILI-Concern	HH			Positive	Positive	100	5.19	Positive	Sigificant	Positive
LT00186	pravastatin			Positive	Non-hepatotoxic		Positive	30	0.59	Negative	Sigificant	Negative
LT00187	clarithromycin	vMost-DILI-Concern	HH	Positive	Non-hepatotoxic	Positive	Positive	500	3.16	Positive	Sigificant	Positive
LT00188	hydrocortisone	vNo-DILI-Concern				Negative	Negative	30	1.61	Negative	Sigificant	Negative
LT00192	progesterone		HH		Non-hepatotoxic	Positive	Positive	300	3.87	Positive	Sigificant	Positive
LT00194	ergocalciferol	vNo-DILI-Concern	NE			Negative	Negative	12.5	7.3	Negative	Sigificant	Negative
LT00199	ibuprofen			Positive	Hepatotoxic	Negative	Positive	1200	3.97	Positive	Sigificant	Positive
LT00200	isoproterenol	vNo-DILI-Concern	NE			Negative	Negative	90	1.4	Negative	Insignificant	Negative
LT00204	ketorolac		HH			Positive	Positive	30	2.1	Negative	Sigificant	Negative
LT00205	promethazine		NE			Negative	Negative	25	4.81	Negative	Sigificant	Negative
LT00206	omeprazole			Positive	Non-hepatotoxic		Positive	20	2.23	Negative	Sigificant	Negative
LT00207	carvedilol							37.5	4.19	Negative	Sigificant	Negative
LT00209	cytarabine	vMost-DILI-Concern			Hepatotoxic		Positive	340	-2.8	Negative	Sigificant	Positive
LT00211	norethindrone		HH			Positive	Positive	5	2.97	Negative	Sigificant	Negative
LT00213	tromethamine		NE			Negative	Negative		-2.08
LT00216	pergolide							3	4	Negative	Sigificant	Negative
LT00217	nisoldipine		NE		Non-hepatotoxic	Negative	Negative	20	3.26	Negative	Sigificant	Negative
LT00219	citalopram					Negative	Negative	20	3.5	Negative	Sigificant	Negative
LT00220	megestrol							160	3.2	Positive	Insignificant	Negative
LT00222	methyltestosterone			Positive			Positive	25	3.36	Negative
LT00223	testosterone	vMost-DILI-Concern		Positive	Non-hepatotoxic		Positive	120	3.32	Positive	Sigificant	Positive
LT00225	praziquantel		NE			Negative	Negative	3000	2.5	Negative	Sigificant	Positive
LT00227	ticlopidine	vMost-DILI-Concern	HH	Positive	Hepatotoxic	Positive	Positive	500	2.9	Negative	Sigificant	Positive
LT00230	diazepam							10	2.82	Negative	Sigificant	Negative
LT00233	clomiphene		HH			Positive	Positive	9	7.2	Negative
LT00234	isotretinoin	vMost-DILI-Concern	HH			Positive	Positive	30	4.2	Negative	Sigificant	Negative
LT00235	oxymetholone	vMost-DILI-Concern		Positive			Positive	250	3.15	Positive
LT00240	etodolac	vMost-DILI-Concern		Positive			Positive	400	2.5	Negative	Sigificant	Positive
LT00243	glipizide							10	1.91	Negative	Sigificant	Negative
LT00246	pemoline	vMost-DILI-Concern	HH	Positive		Positive	Positive	40	0.7	Negative	Insignificant	Negative
LT00248	clotrimazole				Non-hepatotoxic	Negative	Negative	10	6.1	Negative
LT00252	celecoxib			Positive		Positive	Positive	200	3.9	Positive	Sigificant	Positive
LT00256	amoxapine					Negative	Negative	150	3.4	Positive	Sigificant	Positive
LT00257	iothalamate sodium	vNo-DILI-Concern					Negative		1.9
LT00258	atorvastatin	vMost-DILI-Concern		Positive	Hepatotoxic		Positive	20	5.7	Negative	Sigificant	Negative
LT00259	olanzapine				Non-hepatotoxic		Negative	10	2	Negative	Sigificant	Negative
LT00260	nevirapine	vMost-DILI-Concern		Positive	Hepatotoxic		Positive	400	2.5	Negative	Sigificant	Positive
LT00261	primidone	vNo-DILI-Concern	NE			Negative	Negative	1250	0.91	Negative	Sigificant	Positive
LT00262	vinorelbine								4		Sigificant
LT00263	anastrozole							1	2.4	Negative	Sigificant	Negative
LT00264	rabeprazole							20	0.6	Negative	Sigificant	Negative
LT00265	azithromycin			Positive	Hepatotoxic	Negative	Positive	300	4.02	Positive	Insignificant	Negative
LT00266	tolazamide		HH			Positive	Positive	500	2.69	Negative
LT00267	quetiapine			Positive			Positive	400	2.8	Negative	Sigificant	Positive
LT00270	famciclovir							750	0.6	Negative	Sigificant	Positive
LT00277	atenolol		NE	Positive		Negative	Negative	75	0.16	Negative	Insignificant	Negative
LT00278	benzbromarone	vMost-DILI-Concern	HH	Positive	Hepatotoxic	Positive	Positive	100	5.56	Positive	Sigificant	Positive
LT00279	bromocriptine							40	3.5	Negative	Sigificant	Negative
LT00280	busulfan	vMost-DILI-Concern	HH		Hepatotoxic	Positive	Positive	6	-0.52	Negative	Sigificant	Negative
LT00286	chlorambucil							4	1.7	Negative	Sigificant	Negative
LT00287	clozapine	vMost-DILI-Concern	HH		Hepatotoxic	Positive	Positive	300	3.23	Positive	Sigificant	Positive
LT00288	dacarbazine	vMost-DILI-Concern	HH		Hepatotoxic	Positive	Positive	250	-0.24	Negative	Sigificant	Positive
LT00289	dapsone		HH	Positive	Hepatotoxic	Positive	Positive	50	0.97	Negative
LT00292	digoxin	vNo-DILI-Concern	NE		Non-hepatotoxic	Negative	Negative	0.25	1.26	Negative	Insignificant	Negative
LT00294	dipyridamole		NE			Negative	Negative	400	1.5	Negative
LT00295	disulfiram	vMost-DILI-Concern		Positive	Hepatotoxic		Positive	200	3.88	Positive
LT00296	enalapril			Positive			Positive	10	0.07	Negative	Sigificant	Negative
LT00298	flurbiprofen		HH			Positive	Positive	200	4.16	Positive	Sigificant	Positive
LT00299	furosemide		HH		Hepatotoxic	Positive	Positive	40	2.03	Negative	Insignificant	Negative
LT00300	gabapentin		NE	Positive		Negative	Negative	1800	-1.1	Negative	Insignificant	Negative
LT00302	glibenclamide							10	4.7	Negative	Sigificant	Negative
LT00306	isoniazid	vMost-DILI-Concern	HH	Positive	Hepatotoxic	Positive	Positive	300	-0.7	Negative	Sigificant	Positive
LT00307	lansoprazole			Positive			Positive	30	1.9	Negative	Sigificant	Negative
LT00308	mebendazole		HH			Positive	Positive	200	2.83	Negative	Sigificant	Positive
LT00309	metoprolol			Positive			Positive	150	1.88	Negative	Sigificant	Positive
LT00310	mycophenolic acid							2000	2.8	Negative	Sigificant	Positive
LT00311	naltrexone		HH			Positive	Positive	50	1.92	Negative	Sigificant	Negative
LT00312	niacin	vMost-DILI-Concern	HH	Positive	Hepatotoxic	Positive	Positive	2000	0.36	Negative	Sigificant	Positive
LT00313	nifedipine		HH		Hepatotoxic	Positive	Positive	30	2.2	Negative	Sigificant	Negative
LT00314	nimesulide	vMost-DILI-Concern	HH	Positive	Hepatotoxic	Positive	Positive	200	2.6	Negative	Sigificant	Positive
LT00315	nizatidine							300	1.1	Negative	Insignificant	Negative
LT00322	methenamine hippurate							3000	-2.84	Negative
LT00327	dextrose	vNo-DILI-Concern					Negative	15	-2.57	Negative
LT00328	cholestyramine							14000	2.06	Negative
LT00330	sodium lactate	vNo-DILI-Concern					Negative		-0.61
LT00332	verapamil			Positive		Negative	Positive	240	3.79	Positive	Sigificant	Positive
LT00335	doxorubicin			Positive	Hepatotoxic	Positive	Positive		1.27		Sigificant
LT00338	tretinoin		HH	Negative	Hepatotoxic		Positive	85	6.3	Negative
LT00340	isorbide mononitrate							40	-0.15	Negative	Sigificant	Negative
LT00341	clorazepate			Negative			Negative	20	3	Negative	Sigificant	Negative
LT00349	protirelin	vNo-DILI-Concern					Negative		-2.42
LT00350	sincalide	vNo-DILI-Concern					Negative		0.48
LT00355	secretin	vNo-DILI-Concern					Negative	0.014	-9.06	Negative
LT00358	sucralfate	vNo-DILI-Concern					Negative	4000	-12.29	Negative	Insignificant	Negative
LT00361	cupric chloride	vNo-DILI-Concern					Negative		0.94
LT00375	trientine hydrochloride	vNo-DILI-Concern	HH			Positive	Positive	2000	-1.67	Negative
LT00379	chlorpropamide		HH		Hepatotoxic	Positive	Positive	375	2.27	Negative	Sigificant	Positive
LT00380	cyclosporine	vMost-DILI-Concern	HH		Hepatotoxic	Positive	Positive	250	4.23	Positive	Sigificant	Positive
LT00381	enalaprilat							20	-0.6	Negative	Insignificant	Negative
LT00385	decitabine								-1.53
LT00386	deferoxamine		HH			Positive	Positive		-2.2		Insignificant
LT00393	doxycycline		HH	Positive		Positive	Positive	100	-0.02	Negative	Sigificant	Positive
LT00394	exemestane	vMost-DILI-Concern					Positive	25	3.7	Negative
LT00397	felodipine			Positive			Positive	5	3.86	Negative	Sigificant	Negative
LT00399	fludrocortisone	vNo-DILI-Concern	NE			Negative	Negative	0.1	1.67	Negative
LT00400	fluphenazine							10	4.36	Negative	Sigificant	Negative
LT00401	fulvestrant								8.9
LT00402	gefitinib	vMost-DILI-Concern				Positive	Positive	250	3.2	Positive	Sigificant	Positive
LT00405	haloperidol							8	4.3	Negative	Sigificant	Negative
LT00414	mesalazine							1500	1.2	Negative	Insignificant	Negative
LT00416	minocycline	vMost-DILI-Concern	HH	Positive	Hepatotoxic	Positive	Positive	200	0.05	Negative	Sigificant	Positive
LT00419	ioversol	vNo-DILI-Concern					Negative		-2.49		Insignificant
LT00426	histrelin acetate								1.63
LT00429	oxaprozin		HH	Positive		Positive	Positive	900	4.19	Positive	Sigificant	Positive
LT00430	paclitaxel		HH			Positive	Positive		3
LT00433	phentolamine	vNo-DILI-Concern	HH			Positive	Positive	10	3.3	Negative	Sigificant	Negative
LT00435	prazosin							5	1.3	Negative	Sigificant	Negative
LT00437	prochlorperazine		HH		Hepatotoxic	Positive	Positive	100	4.88	Positive	Sigificant	Positive
LT00438	corticorelin ovine triflutate	vNo-DILI-Concern					Negative
LT00439	sodium thiosulfate	vNo-DILI-Concern					Negative
LT00443	sirolimus							3	4.3	Negative	Sigificant	Negative
LT00448	tacrolimus							5	3.3	Negative	Sigificant	Negative
LT00450	thalidomide							100	0.33	Negative
LT00451	thioridazine							300	5.9	Positive	Sigificant	Positive
LT00452	thioguanine		HH			Positive	Positive	150	-0.07	Negative	Sigificant	Positive
LT00453	tolbutamide		HH			Positive	Positive	1500	2.34	Negative	Sigificant	Positive
LT00455	topiramate			Positive		Negative	Positive	300	-0.7	Negative
LT00457	trifluoperazine		HH			Positive	Positive	20	5.03	Negative	Sigificant	Negative
LT00460	triptorelin pamoate								1.03
LT00461	alatrofloxacin mesylate	vMost-DILI-Concern		Positive			Positive	200	-0.58	Negative
LT00462	vorinostat	vNo-DILI-Concern		Negative			Negative	400	1.94	Negative
LT00463	sacrosidase								3.79
LT00464	doxercalciferol							0.005	6.3	Negative	Sigificant	Negative
LT00465	nesiritide	vNo-DILI-Concern					Negative		-1.42
LT00475	ganirelix acetate	vNo-DILI-Concern					Negative		3.44
LT00477	gemtuzumab ozogamicin	vMost-DILI-Concern					Positive
LT00478	methylprednisolone							7.5	1.5	Negative	Sigificant	Negative
LT00480	gamma hydroxybutyric acid	vNo-DILI-Concern					Negative	4500	-1.06	Negative	Sigificant	Positive
LT00482	l-glutamine							30000	-3.64	Negative
LT00484	cetrorelix								1.46
LT00485	tegaserod			Negative			Negative	12	2.6	Negative	Insignificant	Negative
LT00488	penicillamine							500	-1.78	Negative	Sigificant	Positive
LT00492	pramlintide	vNo-DILI-Concern					Negative
LT00493	lanthanum carbonate	vNo-DILI-Concern					Negative	2250	-2.73	Negative	Insignificant	Negative
LT00494	fomepizole								0.9		Sigificant
LT00498	acetazolamide	vMost-DILI-Concern	HH			Positive	Positive	750	-0.26	Negative	Insignificant	Negative
LT00499	albendazole	vMost-DILI-Concern	HH	Positive		Positive	Positive	400	2.7	Negative	Sigificant	Positive
LT00501	alprazolam							1	2.12	Negative	Sigificant	Negative
LT00502	altretamine							520	2.73	Negative	Sigificant	Positive
LT00503	amantadine		NE			Negative	Negative	200	2.44	Negative	Insignificant	Negative
LT00505	4-aminosalicylic acid	vMost-DILI-Concern	HH		Hepatotoxic	Positive	Positive	12000	0.89	Negative	Sigificant	Positive
LT00507	amoxicillin			Positive	Non-hepatotoxic	Negative	Negative	1000	0.87	Negative	Insignificant	Negative
LT00511	atropine	vNo-DILI-Concern	HH		Non-hepatotoxic	Positive	Positive	1.5	1.83	Negative	Insignificant	Negative
LT00512	balsalazide							6750	1.3	Negative
LT00513	benoxaprofen	vMost-DILI-Concern	HH	Positive		Positive	Positive	600	3.23	Positive
LT00515	emtricitabine							200	-1.4	Negative	Insignificant	Negative
LT00516	trospium	vNo-DILI-Concern					Negative	40	1.27	Negative	Insignificant	Negative
LT00519	bromfenac	vMost-DILI-Concern	HH	Positive	Hepatotoxic	Positive	Positive	150	3.4	Positive
LT00528	gadofosveset trisodium	vNo-DILI-Concern					Negative		-1.66
LT00532	clonazepam			Negative			Negative	8	2.41	Negative	Sigificant	Negative
LT00537	exenatide	vNo-DILI-Concern					Negative
LT00538	entecavir							0.5	-0.8	Negative	Insignificant	Negative
LT00539	danazol	vMost-DILI-Concern	HH		Hepatotoxic	Positive	Positive	600	0.51	Negative
LT00540	daunorubicin	vNo-DILI-Concern					Negative	51	1.83	Negative	Sigificant	Negative
LT00545	dimenhydrinate	vNo-DILI-Concern					Negative		-0.39
LT00547	doxapram	vNo-DILI-Concern					Negative		3.6
LT00554	febuxostat	vMost-DILI-Concern					Positive	80	3.63	Negative	Sigificant	Negative
LT00557	granisetron							2	2.6	Negative	Sigificant	Negative
LT00558	griseofulvin	vMost-DILI-Concern	HH			Positive	Positive	500	2.18	Negative	Sigificant	Positive
LT00559	hydralazine			Positive	Hepatotoxic		Positive	100	1	Negative	Sigificant	Positive
LT00560	ibufenac	vMost-DILI-Concern	HH			Positive	Positive	2400	3.21	Positive	Sigificant	Positive
LT00562	ifosfamide		HH			Positive	Positive		0.86		Sigificant
LT00563	deferasirox	vMost-DILI-Concern					Positive	1500	6.3	Positive	Insignificant	Negative
LT00564	rufinamide							1400	0.84	Negative	Sigificant	Positive
LT00565	sunitinib	vMost-DILI-Concern					Positive	50	5.2	Negative	Sigificant	Negative
LT00568	ivermectin							12	6.54	Negative	Sigificant	Negative
LT00569	lamivudine			Positive		Negative	Positive	300	-1.4	Negative	Insignificant	Negative
LT00570	methylnaltrexone bromide	vNo-DILI-Concern					Negative		0.49
LT00571	lisdexamfetamine							30	1.06	Negative
LT00572	letrozole							2.5	2.5	Negative	Sigificant	Negative
LT00573	desvenlafaxine							50	0.21	Negative
LT00574	lomefloxacin		HH			Positive	Positive	400	-0.3	Negative	Insignificant	Negative
LT00575	lomustine							260	2.83	Negative	Sigificant	Positive
LT00576	lovastatin			Positive	Non-hepatotoxic	Negative	Negative	45	4.26	Negative	Sigificant	Negative
LT00577	telbivudine							600	-1.4	Negative	Insignificant	Negative
LT00580	methimazole	vMost-DILI-Concern	HH			Positive	Positive	10	-0.34	Negative
LT00581	methocarbamol				Non-hepatotoxic		Negative	3000	0.61	Negative	Sigificant	Positive
LT00584	metronidazole		HH	Positive		Positive	Positive	2000	-0.02	Negative	Sigificant	Positive
LT00587	minoxidil	vNo-DILI-Concern			Non-hepatotoxic		Negative	20	1.24	Negative	Sigificant	Negative
LT00588	mitomycin			Negative	Hepatotoxic		Positive	32	-0.4	Negative
LT00589	modafinil			Positive	Non-hepatotoxic		Positive	300	0.6	Negative	Sigificant	Positive
LT00590	fesoterodine	vNo-DILI-Concern					Negative	4	4.08	Negative	Sigificant	Negative
LT00592	naloxone	vNo-DILI-Concern					Negative		2.09		Sigificant
LT00593	naproxen			Positive	Hepatotoxic	Negative	Positive	500	3.18	Positive	Sigificant	Positive
LT00594	nateglinide				Non-hepatotoxic		Negative	360	2.4	Negative	Sigificant	Positive
LT00595	neomycin	vNo-DILI-Concern					Negative	5000	-7.8	Negative	Insignificant	Negative
LT00600	levocetirizine dihydrochloride							5	1.72	Negative	Insignificant	Negative
LT00602	nystatin	vNo-DILI-Concern					Negative		0.5
LT00605	oxytetracycline							1000	-0.9	Negative	Insignificant	Negative
LT00606	pantoprazole							40	0.5	Negative	Sigificant	Negative
LT00607	nilotinib							800	4.48	Positive	Insignificant	Negative
LT00610	pralidoxime								1.56
LT00612	prednisolone							10	1.62	Negative	Sigificant	Negative
LT00613	primaquine	vNo-DILI-Concern				Negative	Negative	15	2.1	Negative	Sigificant	Negative
LT00614	procarbazine		HH			Positive	Positive	200	0.06	Negative
LT00617	lanreotide acetate								1.87
LT00618	ambrisentan							7.5	3.78	Negative	Sigificant	Negative
LT00623	doripenem								-1.27		Insignificant
LT00624	secobarbital							100	1.97	Negative
LT00625	sertraline			Positive	Non-hepatotoxic	Negative	Negative	50	5.1	Negative	Sigificant	Negative
LT00627	sotalol				Non-hepatotoxic		Negative	160	0.24	Negative	Insignificant	Negative
LT00628	streptozocin		NE			Negative	Negative		-1.45
LT00632	sulfathiazole	vMost-DILI-Concern					Positive	5000	0.5	Negative
LT00634	terbinafine	vMost-DILI-Concern		Positive			Positive	250	5.9	Positive	Sigificant	Positive
LT00635	thiabendazole	vMost-DILI-Concern					Positive	3000	2.47	Negative	Sigificant	Positive
LT00636	ticrynafen	vMost-DILI-Concern	HH	Positive	Hepatotoxic	Positive	Positive	500	4.04	Positive
LT00637	tinidazole							2000	-0.35	Negative	Sigificant	Positive
LT00639	torasemide				Non-hepatotoxic		Negative	15	2.3	Negative	Sigificant	Negative
LT00640	maraviroc	vMost-DILI-Concern					Positive	600	4.11	Positive	Sigificant	Positive
LT00642	raltegravir	vMost-DILI-Concern					Positive	800	1.03	Negative
LT00644	clevidipine	vNo-DILI-Concern					Negative		4.98
LT00645	trovafloxacin	vMost-DILI-Concern	HH	Positive		Positive	Positive	200	0.31	Negative	Insignificant	Negative
LT00646	regadenoson	vNo-DILI-Concern					Negative		-0.89		Insignificant
LT00647	warfarin				Non-hepatotoxic	Negative	Negative	7.5	2.7	Negative	Sigificant	Negative
LT00648	zaleplon	vNo-DILI-Concern					Negative	10	0.9	Negative	Sigificant	Negative
LT00649	zileuton	vMost-DILI-Concern	HH		Hepatotoxic	Positive	Positive	1200	0.9	Negative	Sigificant	Positive
LT00650	ferumoxytol	vNo-DILI-Concern					Negative
LT00653	etravirine	vMost-DILI-Concern					Positive	400	4.26	Positive	Insignificant	Negative
LT00654	iloperidone							48	4.14	Negative	Sigificant	Negative
LT00655	degarelix								2.08
LT00656	silodosin							8	3.21	Negative	Sigificant	Negative
LT00658	fospropofol								2.35
LT00659	bendamustine	vNo-DILI-Concern					Negative		3.34		Sigificant
LT00660	lacosamide							300	0.73	Negative
LT00661	tolvaptan	vMost-DILI-Concern					Positive	30	4.63	Negative	Sigificant	Negative
LT00663	eltrombopag olamine	vMost-DILI-Concern					Positive	50	0.3	Negative	Sigificant	Negative
LT00664	tapentadol	vNo-DILI-Concern					Negative	400	2.87	Negative	Sigificant	Positive
LT00665	prasugrel hydrochloride							10	3.54	Negative	Sigificant	Negative
LT00667	saxagliptin	vNo-DILI-Concern					Negative	5	-0.22	Negative	Sigificant	Negative
LT00668	pitavastatin							2	5.55	Negative	Insignificant	Negative
LT00669	romidepsin	vNo-DILI-Concern					Negative		1.82		Sigificant
LT00670	fenofibric acid							105	4.11	Positive
LT00671	dronedarone	vMost-DILI-Concern					Positive	800	7.35	Positive	Sigificant	Positive
LT00672	pazopanib	vMost-DILI-Concern					Positive	800	3.03	Positive	Sigificant	Positive
LT00673	pralatrexate								0.1
LT00674	pancrelipase	vNo-DILI-Concern					Negative		2.09
LT00677	estropipate							9	1.52	Negative
LT00682	dexchlorpheniramine	vNo-DILI-Concern					Negative	6	3.72	Negative	Sigificant	Negative
LT00683	ecallantide	vNo-DILI-Concern					Negative
LT00684	divalproex sodium	vMost-DILI-Concern					Positive	4200	3.55	Positive	Sigificant	Positive
LT00686	lumiracoxib	vMost-DILI-Concern		Positive		Positive	Positive	100	3.9	Positive
LT00687	tasosartan	vMost-DILI-Concern	HH			Positive	Positive	200	3.06	Positive
LT00690	oxyphenisatin	vMost-DILI-Concern					Positive	10	3.74	Negative
LT00691	tilbroquinol	vMost-DILI-Concern					Positive	3500	3.06	Positive
LT00692	alclofenac	vMost-DILI-Concern					Positive	1250	2.88	Negative
LT00693	aplaviroc	vMost-DILI-Concern					Positive	400	2.58	Negative
LT00694	clomacran	vMost-DILI-Concern					Positive	25	4.91	Negative
LT00695	dermatan	vMost-DILI-Concern					Positive		-0.9
LT00696	isaxonine	vMost-DILI-Concern					Positive	750	1.08	Negative
LT00697	pipamazine	vMost-DILI-Concern					Positive	15	4.31	Negative	Insignificant	Negative
LT00698	pralnacasan	vMost-DILI-Concern					Positive		0.16
LT00699	sulfacarbamide	vMost-DILI-Concern					Positive		-0.44
LT00700	triacetyldiphenolisatin	vMost-DILI-Concern					Positive		3.99
LT00701	fiduxosin	vMost-DILI-Concern					Positive	100	4.21	Positive
LT00702	pafuramidine	vMost-DILI-Concern					Positive	100	2.97	Negative
LT00703	phenoxypropazine	vMost-DILI-Concern					Positive	25	1.2	Negative
LT00706	histamine diphosphate	vNo-DILI-Concern					Negative		-3.54
LT00707	butabarbital							100	1.65	Negative	Sigificant	Positive
LT00708	guanidine			Negative			Negative	2500	-0.6	Negative	Insignificant	Negative
LT00711	aminophylline	vNo-DILI-Concern					Negative	600	-3.03	Negative	Sigificant	Positive
LT00713	meperidine	vNo-DILI-Concern			Non-hepatotoxic		Negative	400	2.72	Negative	Sigificant	Positive
LT00716	methamphetamine	vNo-DILI-Concern			Non-hepatotoxic		Negative	15	2.07	Negative
LT00723	methadone							25	3.93	Negative	Sigificant	Negative
LT00725	hyaluronidase	vNo-DILI-Concern					Negative
LT00727	doxylamine	vNo-DILI-Concern					Negative	60	2.5	Negative
LT00728	protamine sulfate	vNo-DILI-Concern					Negative
LT00730	bethanechol	vNo-DILI-Concern					Negative	45	-1.91	Negative
LT00734	cortisone acetate	vNo-DILI-Concern					Negative	300	2.1	Negative
LT00737	dicyclomine	vNo-DILI-Concern					Negative	80	5.5	Negative
LT00738	norepinephrine	vNo-DILI-Concern					Negative		-1.24
LT00740	dyphylline	vNo-DILI-Concern					Negative	1000	-1.9	Negative	Insignificant	Negative
LT00742	epinephrine	vNo-DILI-Concern					Negative		-1.37
LT00749	succinylcholine	vNo-DILI-Concern					Negative		-2.42
LT00751	thyrotropin alfa	vNo-DILI-Concern					Negative
LT00752	levorphanol	vNo-DILI-Concern					Negative	6	3.11	Negative	Sigificant	Negative
LT00753	propantheline	vNo-DILI-Concern					Negative	60	2.92	Negative
LT00759	carbinoxamine	vNo-DILI-Concern					Negative	16	2.6	Negative	Sigificant	Negative
LT00760	edetic acid								-2.6		Insignificant
LT00774	diatrizoate	vNo-DILI-Concern					Negative		3.3		Insignificant
LT00780	phytonadione	vNo-DILI-Concern		Negative			Negative	20	9.3	Negative
LT00781	mecamylamine	vNo-DILI-Concern			Non-hepatotoxic		Negative	25	2.7	Negative	Insignificant	Negative
LT00783	liothyronine	vNo-DILI-Concern	NE		Non-hepatotoxic	Negative	Negative	0.06	2.9	Negative
LT00787	methsuximide	vNo-DILI-Concern					Negative	900	1.39	Negative
LT00790	mepenzolate	vNo-DILI-Concern					Negative	100	0.37	Negative
LT00792	meclizine	vNo-DILI-Concern			Non-hepatotoxic		Negative	50	5.8	Negative	Insignificant	Negative
LT00795	ethotoin							2500	1.05	Negative	Sigificant	Positive
LT00798	triprolidine	vNo-DILI-Concern					Negative	7.5	3.92	Negative
LT00800	benzonatate							600	2.45	Negative	Insignificant	Negative
LT00801	Sodium polystyrene sulfonate	vNo-DILI-Concern					Negative	45000	0.76	Negative	Insignificant	Negative
LT00802	dichlorphenamide	vNo-DILI-Concern		Negative			Negative	100	0.2	Negative
LT00803	methohexital								1.8		Sigificant
LT00805	phentermine			Negative	Non-hepatotoxic		Negative	15	1.9	Negative	Insignificant	Negative
LT00806	diethylpropion	vNo-DILI-Concern					Negative	75	2.8	Negative	Sigificant	Negative
LT00808	oxymorphone	vNo-DILI-Concern			Non-hepatotoxic		Negative	40	0.83	Negative	Sigificant	Negative
LT00810	dexbrompheniramine	vNo-DILI-Concern	NE				Negative	12	3.4	Negative
LT00814	hydroflumethiazide							25	0.36	Negative	Insignificant	Negative
LT00817	biperiden	vNo-DILI-Concern					Negative	10	4.25	Negative
LT00818	isosorbide dinitrate	vNo-DILI-Concern	NE			Negative	Negative	60	1.31	Negative	Sigificant	Negative
LT00822	mepivacaine	vNo-DILI-Concern		Negative	Non-hepatotoxic		Negative		1.95		Sigificant
LT00825	bendroflumethiazide							2.5	1.89	Negative
LT00826	phendimetrazine	vNo-DILI-Concern			Non-hepatotoxic		Negative	75	2	Negative
LT00827	oxytocin	vNo-DILI-Concern					Negative		-1.91
LT00829	guanethidine	vNo-DILI-Concern	HH			Positive	Positive	30	0.8	Negative
LT00831	ethosuximide		HH			Positive	Positive	1250	0.38	Negative	Sigificant	Positive
LT00832	benzphetamine	vNo-DILI-Concern					Negative	150	4.1	Positive
LT00833	methyclothiazide			Negative			Negative	5	1.42	Negative
LT00836	glycopyrrolate	vNo-DILI-Concern					Negative	3	-0.99	Negative
LT00838	metyrapone	vNo-DILI-Concern					Negative	750	1.8	Negative
LT00841	metaxalone			Negative			Negative	3200	2.3	Negative	Sigificant	Positive
LT00845	oxandrolone	vMost-DILI-Concern					Positive	20	4.2	Negative
LT00847	oxazepam							50	2.24	Negative	Insignificant	Negative
LT00848	protriptyline	vNo-DILI-Concern					Negative	30	4.7	Negative	Sigificant	Negative
LT00855	cosyntropin	vNo-DILI-Concern					Negative		-0.91
LT00857	flavoxate	vNo-DILI-Concern					Negative	800	4.4	Positive
LT00859	ketamine							35	2.9	Negative	Sigificant	Negative
LT00865	diazoxide							200	1.2	Negative	Insignificant	Negative
LT00867	pancuronium	vNo-DILI-Concern					Negative		-0.22		Insignificant
LT00869	pentagastrin	vNo-DILI-Concern					Negative		1.6		Sigificant
LT00870	dextroamphetamine	vNo-DILI-Concern	HH			Positive	Positive	15	1.76	Negative	Sigificant	Negative
LT00877	terbutaline		HH			Positive	Positive	15	0.9	Negative	Sigificant	Negative
LT00878	calcitonin salmon	vNo-DILI-Concern					Negative
LT00879	pentetic acid	vNo-DILI-Concern					Negative		-1.34
LT00880	nitroprusside	vNo-DILI-Concern					Negative		0.48
LT00881	colestipol							20000	-2.21	Negative
LT00886	lactulose	vNo-DILI-Concern					Negative	6700	-4.3	Negative
LT00888	somatropin recombinant	vNo-DILI-Concern					Negative
LT00894	fluorescein	vNo-DILI-Concern					Negative		3.4
LT00895	metyrosine	vNo-DILI-Concern			Non-hepatotoxic		Negative	1000	-1.7	Negative	Insignificant	Negative
LT00896	desmopressin							0.4	-4.2	Negative
LT00898	carboprost tromethamine	vNo-DILI-Concern					Negative		3.3
LT00899	calcitriol	vNo-DILI-Concern					Negative	0.001	5	Negative
LT00905	morphine	vNo-DILI-Concern			Non-hepatotoxic		Negative	100	0.89	Negative	Sigificant	Positive
LT00909	marinol			Negative			Negative	5	5.65	Negative	Sigificant	Negative
LT00910	nabilone	vNo-DILI-Concern					Negative	4	6.8	Negative	Sigificant	Negative
LT00913	acetohydroxamic acid			Negative			Negative	750	-1.59	Negative	Insignificant	Negative
LT00916	vecuronium	vNo-DILI-Concern					Negative		2		Insignificant
LT00917	atracurium	vNo-DILI-Concern					Negative		3.41
LT00919	hydromorphone			Negative	Non-hepatotoxic		Negative	20	0.9	Negative	Sigificant	Negative
LT00920	sufentanil	vNo-DILI-Concern		Negative			Negative		3.95
LT00922	misoprostol							0.8	3.6	Negative
LT00923	tranexamic acid	vNo-DILI-Concern		Negative			Negative	2000	0.3	Negative	Insignificant	Negative
LT00925	alfentanil	vNo-DILI-Concern		Negative			Negative		2.16		Sigificant
LT00926	ethanolamine oleate	vNo-DILI-Concern					Negative		5.44
LT00928	rubidium chloride rb-82	vNo-DILI-Concern					Negative
LT00929	urofollitropin	vNo-DILI-Concern					Negative		-1.56
LT00931	milrinone								0.4		Insignificant
LT00932	teriparatide	vNo-DILI-Concern					Negative
LT00933	l-cysteine								-2.49
LT00935	gadopentetate dimeglumine	vNo-DILI-Concern					Negative		-9.02
LT00937	rimantadine	vNo-DILI-Concern					Negative	200	3.6	Positive	Sigificant	Positive
LT00939	goserelin								-2
LT00941	pegademase bovine	vNo-DILI-Concern					Negative
LT00944	fenoldopam	vNo-DILI-Concern					Negative		2		Sigificant
LT00946	metoprolol succinate										Sigificant
LT00947	calcium acetate	vNo-DILI-Concern					Negative	1334	-1.56	Negative
LT00950	mivacurium	vNo-DILI-Concern					Negative		3.8
LT00951	gadodiamide								-3.72
LT00952	gadoteridol	vNo-DILI-Concern					Negative		-3.68
LT00954	enoxaparin								-13.2
LT00955	perindopril			Negative			Negative	4	2.6	Negative	Sigificant	Negative
LT00956	pentosan polysulfate							300	-8	Negative
LT00957	rocuronium	vNo-DILI-Concern					Negative		2.7
LT00961	dalteparin sodium
LT00962	aprotinin
LT00964	anagrelide							1	2.4	Negative	Sigificant	Negative
LT00966	ferumoxsil	vNo-DILI-Concern					Negative	105		Negative
LT00967	ferumoxides	vNo-DILI-Concern					Negative
LT00969	vigabatrin							2000	-2.16	Negative	Insignificant	Negative
LT00971	epoprostenol								3
LT00972	porfimer	vNo-DILI-Concern					Negative		2.8		Insignificant
LT00973	tinzaparin										Insignificant
LT00974	ibutilide	vNo-DILI-Concern					Negative	1	4.6	Negative	Sigificant	Negative
LT00978	cisatracurium besylate	vNo-DILI-Concern		Negative			Negative		3.49		Insignificant
LT00979	oxycodone	vNo-DILI-Concern					Negative	75	0.3	Negative	Sigificant	Negative
LT00980	alendronate							10	-4.3	Negative	Insignificant	Negative
LT00982	tamsulosin							0.4	2.3	Negative	Sigificant	Negative
LT00985	glatiramer acetate								-8.97
LT00986	dolasetron			Negative			Negative	200	2.1	Negative
LT00987	remifentanil								1.4
LT00988	sibutramine							10	5.2	Negative	Sigificant	Negative
LT00989	tiagabine							30	2.6	Negative	Sigificant	Negative
LT00990	ropinirole							6	2.7	Negative	Sigificant	Negative
LT00991	pramipexole							2.5	0.4	Negative	Insignificant	Negative
LT00992	miglitol	vNo-DILI-Concern					Negative	300	-2.7	Negative	Insignificant	Negative
LT00995	polyethylene glycol 3350	vNo-DILI-Concern					Negative
LT00996	delavirdine							1200	2.8	Negative	Sigificant	Positive
LT00998	tiludronate	vNo-DILI-Concern					Negative	400	-0.6	Negative	Insignificant	Negative
LT00999	eptifibatide	vNo-DILI-Concern					Negative		-1.22
LT01001	eprosartan					Negative	Negative	600	3.9	Positive
LT01002	repaglinide							4	5.9	Negative	Sigificant	Negative
LT01005	irbesartan					Negative	Negative	150	6	Positive	Sigificant	Positive
LT01007	naratriptan							2.5	1.6	Negative	Sigificant	Negative
LT01010	zolmitriptan							2.5	1.6	Negative	Sigificant	Negative
LT01011	tolterodine	vNo-DILI-Concern					Negative	4	5.6	Negative	Sigificant	Negative
LT01012	nelfinavir			Positive			Positive	2250	6	Positive	Sigificant	Positive
LT01013	lepirudin
LT01015	paricalcitol							0.002	4.5	Negative	Sigificant	Negative
LT01016	rivastigmine							9	2.3	Negative	Sigificant	Negative
LT01017	ziprasidone							80	3.8	Negative	Sigificant	Negative
LT01020	risedronate				Non-hepatotoxic		Negative	5	-3.6	Negative	Insignificant	Negative
LT01022	candesartan					Negative	Negative	8	6.1	Negative	Insignificant	Negative
LT01023	clopidogrel			Negative			Negative	75	2.5	Negative	Sigificant	Negative
LT01025	cilostazol				Non-hepatotoxic		Negative	200	2.3	Negative	Sigificant	Positive
LT01026	rizatriptan	vNo-DILI-Concern		Negative			Negative	10	1.4	Negative	Sigificant	Negative
LT01027	bivalirudin	vNo-DILI-Concern					Negative		-0.76
LT01028	azacitidine		HH			Positive	Positive		-3.5
LT01029	fluorouracil		HH	Positive		Positive	Positive		-0.89		Sigificant
LT01030	argatroban	vNo-DILI-Concern					Negative		1		Sigificant
LT01033	sildenafil							50	1.9	Negative	Sigificant	Negative
LT01034	acarbose	vMost-DILI-Concern					Positive	300	-6.8	Negative
LT01035	acebutolol							400	1.71	Negative	Sigificant	Positive
LT01037	tirofiban	vNo-DILI-Concern					Negative		1.4		Insignificant
LT01039	sevelamer	vNo-DILI-Concern					Negative	6400	0.56	Negative
LT01040	dofetilide	vNo-DILI-Concern			Non-hepatotoxic		Negative	0.5	2.1	Negative	Sigificant	Negative
LT01041	acetylcysteine	vNo-DILI-Concern	NE	Negative		Negative	Negative	500	-0.3	Negative	Sigificant	Positive
LT01042	acitretin	vMost-DILI-Concern	HH	Positive		Positive	Positive	35	6.4	Negative	Sigificant	Negative
LT01044	gadoversetamide	vNo-DILI-Concern					Negative		0.36
LT01047	adenosine	vNo-DILI-Concern	NE			Negative	Negative		-1.05
LT01048	cevimeline							90	1.3	Negative	Sigificant	Negative
LT01051	salbutamol	vNo-DILI-Concern					Negative	12	1.4	Negative	Sigificant	Negative
LT01053	almotriptan	vNo-DILI-Concern					Negative	12.5	1.6	Negative	Sigificant	Negative
LT01054	frovatriptan	vNo-DILI-Concern					Negative	2.5	0.9	Negative
LT01055	amprenavir							1200	2.14	Negative	Sigificant	Positive
LT01056	oxcarbazepine			Positive			Positive	1000	1.5	Negative	Sigificant	Positive
LT01057	rifapentine							170	4	Positive	Sigificant	Positive
LT01059	levetiracetam							1500	-0.6	Negative	Insignificant	Negative
LT01060	alpidem	vMost-DILI-Concern	HH		Hepatotoxic	Positive	Positive	150	5.65	Positive
LT01063	dexmedetomidine								2.8		Sigificant
LT01064	bexarotene	vMost-DILI-Concern					Positive	750	6.9	Positive
LT01065	perflutren	vNo-DILI-Concern					Negative		3		Insignificant
LT01067	amifostine	vNo-DILI-Concern					Negative	1700	-1.9	Negative
LT01068	amikacin	vNo-DILI-Concern					Negative		-7.4		Insignificant
LT01069	pegvisomant
LT01070	alosetron							1	2	Negative	Sigificant	Negative
LT01071	aminocaproic acid	vNo-DILI-Concern	NE	Negative		Negative	Negative	16000	-2.95	Negative	Insignificant	Negative
LT01072	levothyroxine							0.15	4	Negative	Sigificant	Negative
LT01075	verteporfin								2.1		Insignificant
LT01076	amrinone		HH			Positive	Positive		-0.46
LT01077	linezolid							1200	0.9	Negative	Insignificant	Negative
LT01080	colesevelam							3750	0.45	Negative
LT01082	choriogonadotropin alfa
LT01084	gemifloxacin							320	2.3	Negative	Insignificant	Negative
LT01085	desloratadine							5	3.2	Negative	Sigificant	Negative
LT01086	galantamine							16	1.8	Negative	Sigificant	Negative
LT01087	cefditoren							400	1.02	Negative
LT01088	zoledronate								-4.2		Insignificant
LT01089	caspofungin								0.01
LT01092	nitisinone							20	1.6	Negative	Insignificant	Negative
LT01093	arsenic trioxide		HH			Positive	Positive
LT01096	atovaquone							2250	5.8	Positive	Insignificant	Negative
LT01097	voriconazole	vMost-DILI-Concern					Positive	400	1	Negative	Sigificant	Positive
LT01100	guaifenesin	vNo-DILI-Concern			Non-hepatotoxic		Negative	900	1.39	Negative
LT01102	olmesartan				Non-hepatotoxic	Negative	Negative	20	5.9	Negative
LT01107	alfuzosin							7.5	1.4	Negative	Sigificant	Negative
LT01109	valganciclovir							900	-1	Negative	Sigificant	Positive
LT01110	aztreonam		NE		Non-hepatotoxic	Negative	Negative		-1.73		Insignificant
LT01112	dutasteride	vNo-DILI-Concern					Negative	0.5	6.8	Negative	Sigificant	Negative
LT01113	baclofen							50	1.3	Negative	Insignificant	Negative
LT01116	benazepril					Negative	Negative	7.5	3.3	Negative	Sigificant	Negative
LT01117	bendazac	vMost-DILI-Concern					Positive	500	3.08	Positive
LT01120	benzarone	vMost-DILI-Concern					Positive	400	4.18	Positive
LT01121	benziodarone	vMost-DILI-Concern					Positive	250	5.53	Positive
LT01122	ertapenem								0.3		Insignificant
LT01123	benztropine	vNo-DILI-Concern					Negative	2	4.3	Negative
LT01125	fondaparinux sodium								0.4		Insignificant
LT01126	miglustat	vNo-DILI-Concern					Negative	300	-0.6	Negative	Insignificant	Negative
LT01127	gadobenate dimeglumine	vNo-DILI-Concern					Negative		-7.72		Insignificant
LT01128	rifaximin							600	2.6	Negative	Insignificant	Negative
LT01129	tadalafil							10	1.7	Negative	Sigificant	Negative
LT01130	palonosetron			Negative			Negative		2.7		Sigificant
LT01132	betaxolol							20	2.81	Negative	Sigificant	Negative
LT01135	vardenafil							10	1.4	Negative	Sigificant	Negative
LT01136	bisoprolol			Negative			Negative	10	1.87	Negative	Insignificant	Negative
LT01138	bleomycin								-4.17
LT01139	atomoxetine	vMost-DILI-Concern	HH	Positive		Positive	Positive	80	3.9	Negative	Sigificant	Negative
LT01140	bosentan	vMost-DILI-Concern	HH			Positive	Positive	250	3.7	Positive	Sigificant	Positive
LT01141	acamprosate			Negative			Negative	2000	-1.1	Negative	Insignificant	Negative
LT01143	aripiprazole							15	4.5	Negative	Sigificant	Negative
LT01144	budesonide	vNo-DILI-Concern		Negative	Non-hepatotoxic		Negative	9	1.9	Negative	Sigificant	Negative
LT01145	bumetanide		HH			Positive	Positive	1	2.6	Negative	Insignificant	Negative
LT01148	buspirone		NE		Non-hepatotoxic	Negative	Negative	30	2.63	Negative	Sigificant	Negative
LT01149	eplerenone							50	1.3	Negative	Sigificant	Negative
LT01151	butorphanol	vNo-DILI-Concern		Positive	Non-hepatotoxic		Negative		3.3		Sigificant
LT01152	cabergoline	vNo-DILI-Concern					Negative	3	2.6	Negative	Sigificant	Negative
LT01153	ezetimibe			Positive			Positive	10	4.5	Negative	Sigificant	Negative
LT01154	pregabalin			Positive			Positive	300	-1.35	Negative	Insignificant	Negative
LT01155	adefovir							10	1.91	Negative	Insignificant	Negative
LT01156	ibandronate	vNo-DILI-Concern					Negative	5	-2.1	Negative	Insignificant	Negative
LT01157	pemetrexed								-1.5		Insignificant
LT01159	carbenicillin							3000	1.13	Negative	Insignificant	Negative
LT01160	carbidopa		NE	Negative		Negative	Negative	70	-1.9	Negative
LT01161	eszopiclone							3	0.8	Negative	Sigificant	Negative
LT01166	cefaclor			Positive			Positive	1000	0.4	Negative	Insignificant	Negative
LT01167	cefadroxil		HH	Positive		Positive	Positive	2000	-0.4	Negative	Insignificant	Negative
LT01169	enfuvirtide										Insignificant
LT01171	cefazolin			Positive			Positive		-0.58		Insignificant
LT01172	cefepime			Positive			Positive		-1.67		Insignificant
LT01173	cefixime							400	-0.4	Negative	Insignificant	Negative
LT01176	cefoperazone		NE		Non-hepatotoxic	Negative	Negative		-0.74
LT01177	cefotaxime								-0.5
LT01178	cefotetan		NE			Negative	Negative		-0.52		Insignificant
LT01179	cefoxitin		HH			Positive	Positive		-0.02		Insignificant
LT01180	cefpodoxime							400	-0.42	Negative
LT01181	oxaliplatin	vMost-DILI-Concern					Positive		-1.72
LT01182	cefprozil							1000	0.6	Negative	Insignificant	Negative
LT01183	ceftibuten							400	-0.32	Negative
LT01184	nitazoxanide	vNo-DILI-Concern					Negative	1000	1.2	Negative
LT01185	ceftriaxone		HH	Positive	Non-hepatotoxic	Positive	Positive		-1.7		Insignificant
LT01186	cefuroxime			Positive			Positive	500	-0.16	Negative	Insignificant	Negative
LT01187	micafungin	vMost-DILI-Concern					Positive		-1.5
LT01188	darifenacin	vNo-DILI-Concern		Negative			Negative	7.5	4.5	Negative	Sigificant	Negative
LT01189	cephalexin							2000	0.65	Negative	Insignificant	Negative
LT01190	cetirizine							10	2.8	Negative	Insignificant	Negative
LT01191	solifenacin			Negative			Negative	5	2.27	Negative	Sigificant	Negative
LT01192	ranolazine	vNo-DILI-Concern					Negative	1500	1.6	Negative	Sigificant	Positive
LT01193	etonogestrel								3.4		Sigificant
LT01194	fosamprenavir							1400	1.6	Negative	Sigificant	Positive
LT01195	aprepitant							95	4.5	Negative	Sigificant	Negative
LT01196	chloramphenicol	vNo-DILI-Concern	HH			Positive	Positive	3000	1.14	Negative	Sigificant	Positive
LT01198	chlordiazepoxide							30	2.44	Negative	Sigificant	Negative
LT01199	atazanavir							300	4.5	Positive	Sigificant	Positive
LT01200	daptomycin								-4.18		Sigificant
LT01201	chlormezanone	vMost-DILI-Concern		Positive			Positive	600	1.3	Negative	Sigificant	Positive
LT01202	bortezomib	vMost-DILI-Concern		Positive			Positive	2.3	1.54	Negative
LT01203	anidulafungin							100	2.9	Negative	Insignificant	Negative
LT01204	rasagiline							1	2.69	Negative	Sigificant	Negative
LT01206	clofarabine								0.01		Insignificant
LT01207	chloroquine				Non-hepatotoxic	Negative	Negative	500	4.63	Positive	Insignificant	Negative
LT01208	chlorothiazide							500	-0.24	Negative	Insignificant	Negative
LT01209	cinacalcet	vNo-DILI-Concern					Negative	60	6.5	Negative	Sigificant	Negative
LT01210	conivaptan	vNo-DILI-Concern					Negative		6.3		Insignificant
LT01212	nebivolol							5	3	Negative	Sigificant	Negative
LT01213	chlorthalidone							25	0.85	Negative	Insignificant	Negative
LT01214	erlotinib	vMost-DILI-Concern					Positive	150	2.7	Negative	Sigificant	Positive
LT01215	alvimopan	vNo-DILI-Concern					Negative	24	1.88	Negative
LT01216	cidofovir								-3.9
LT01217	ramelteon	vNo-DILI-Concern					Negative	8	2.4	Negative	Sigificant	Negative
LT01218	cimetidine				Hepatotoxic	Negative	Positive	800	0.4	Negative	Sigificant	Positive
LT01219	cinchophen	vMost-DILI-Concern	HH			Positive	Positive	1000	3.5	Positive
LT01220	tipranavir	vMost-DILI-Concern					Positive	1000	6.9	Positive	Sigificant	Positive
LT01222	tigecycline								0.8		Insignificant
LT01224	cladribine		NE	Negative		Negative	Negative	300	-0.1	Negative
LT01225	clindamycin		HH	Positive		Positive	Positive	1200	2.16	Negative	Sigificant	Positive
LT01227	mecasermin
LT01228	clometacin	vMost-DILI-Concern					Positive	450	3.9	Positive
LT01229	urokinase	vNo-DILI-Concern					Negative
LT01230	armodafinil							250	1.75	Negative
LT01231	clonidine		HH			Positive	Positive	0.45	1.59	Negative	Sigificant	Negative
LT01233	nelarabine							3400	-1	Negative
LT01235	cloxacillin		HH			Positive	Positive	2000	2.48	Negative	Sigificant	Positive
LT01238	lenalidomide							10	-0.4	Negative	Insignificant	Negative
LT01239	tetrabenazine							100	3.3	Positive	Sigificant	Positive
LT01240	lubiprostone	vNo-DILI-Concern					Negative	0.048	4.3	Negative
LT01241	sorafenib	vMost-DILI-Concern					Positive	400	3.8	Positive	Sigificant	Positive
LT01242	varenicline							2	0.9	Negative	Insignificant	Negative
LT01243	darunavir	vMost-DILI-Concern		Positive			Positive	1200	1.8	Negative	Sigificant	Positive
LT01244	aliskiren							150	2.45	Negative	Insignificant	Negative
LT01248	dasatinib							100	1.8	Negative	Sigificant	Positive
LT01249	cyclobenzaprine							30	5.2	Negative	Sigificant	Negative
LT01250	cyclofenil	vMost-DILI-Concern					Positive	140	5.5	Positive
LT01251	sitagliptin							100	1.5	Negative	Insignificant	Negative
LT01252	paliperidone	vNo-DILI-Concern					Negative	6	1.8	Negative	Insignificant	Negative
LT01253	cycloserine							750	-0.9	Negative	Insignificant	Negative
LT01254	posaconazole							800	5.5	Positive	Insignificant	Negative
LT01255	cyproheptadine		HH			Positive	Positive	12	4.69	Negative	Sigificant	Negative
LT01256	cysteamine							2000	0.1	Negative
LT01257	fosaprepitant								5		Sigificant
LT01258	hydroxocobalamin								0.08
LT01261	temsirolimus	vNo-DILI-Concern					Negative	30	5.21	Negative	Sigificant	Negative
LT01262	tetrahydrobiopterin	vNo-DILI-Concern					Negative	700	-1.7	Negative
LT01263	milnacipran	vMost-DILI-Concern					Positive	100	1.5	Negative	Insignificant	Negative
LT01265	desipramine					Negative	Negative	100	4.9	Positive	Sigificant	Positive
LT01266	dexlansoprazole							60	2.84	Negative	Sigificant	Negative
LT01267	everolimus							1.5	5.59	Negative	Sigificant	Negative
LT01269	codeine	vNo-DILI-Concern					Negative	100	1.19	Negative	Sigificant	Positive
LT01273	dexrazoxane								-2.6
LT01275	colistimethate	vNo-DILI-Concern					Negative	350	-9.86	Negative	Insignificant	Negative
LT01276	benzylpenicilloyl polylysine	vNo-DILI-Concern					Negative		-0.8
LT01279	cephradine		NE			Negative	Negative	2000	-1.5	Negative	Insignificant	Negative
LT01281	ceftizoxime								-0.12		Insignificant
LT01285	didanosine	vMost-DILI-Concern	HH	Positive	Hepatotoxic	Positive	Positive	400	-1.24	Negative
LT01288	mycophenolate mofetil							2000	2.5	Negative	Sigificant	Positive
LT01289	cefdinir							600	-0.2	Negative	Insignificant	Negative
LT01291	polymyxin b sulfate	vNo-DILI-Concern					Negative	100	-4.86	Negative
LT01292	diltiazem	vMost-DILI-Concern		Positive	Non-hepatotoxic	Negative	Positive	240	2.8	Negative	Sigificant	Positive
LT01294	sterile water	vNo-DILI-Concern					Negative
LT01302	disopyramide		HH			Positive	Positive	400	2.58	Negative	Insignificant	Negative
LT01303	asparaginase	vMost-DILI-Concern					Positive
LT01305	botulinum toxin type a	vNo-DILI-Concern					Negative
LT01306	interferon alfa-2b	vMost-DILI-Concern					Positive
LT01308	dobutamine	vNo-DILI-Concern	NE			Negative	Negative		3.6
LT01309	docetaxel			Positive			Positive	125	2.4	Negative
LT01311	interferon alfa-2a, recombinant	vMost-DILI-Concern					Positive				Insignificant
LT01313	doxazosin							4	2.1	Negative	Sigificant	Negative
LT01314	doxepin							100	4.29	Positive	Sigificant	Positive
LT01315	alteplase	vNo-DILI-Concern					Negative
LT01316	epoetin alfa	vNo-DILI-Concern					Negative		2.19
LT01317	droperidol	vNo-DILI-Concern		Negative			Negative		3.5		Sigificant
LT01318	droxicam	vMost-DILI-Concern					Positive	40	1.44	Negative
LT01319	aldesleukin
LT01320	filgrastim
LT01321	sargramostim	vNo-DILI-Concern					Negative
LT01322	pegaspargase								1.69
LT01323	efavirenz	vMost-DILI-Concern		Positive			Positive	600	4.6	Positive	Sigificant	Positive
LT01326	muromonab-cd3
LT01328	interferon beta-1b	vMost-DILI-Concern					Positive
LT01330	abciximab	vNo-DILI-Concern					Negative
LT01332	interferon beta-1a	vMost-DILI-Concern					Positive
LT01333	esmolol	vNo-DILI-Concern					Negative		1.7
LT01334	estazolam	vNo-DILI-Concern					Negative	3	4.7	Negative	Sigificant	Negative
LT01336	interferon alfacon-1	vMost-DILI-Concern					Positive
LT01339	oprelvekin	vNo-DILI-Concern					Negative
LT01342	estramustine	vMost-DILI-Concern					Positive	1000	5.7	Positive
LT01344	ethacrynic acid							50	3.3	Negative
LT01345	ethambutol	vMost-DILI-Concern		Positive			Positive	1200	-0.3	Negative	Insignificant	Negative
LT01346	basiliximab	vNo-DILI-Concern					Negative
LT01347	denileukin diftitox
LT01348	ethionamide							750	0.5	Negative	Sigificant	Positive
LT01349	palivizumab	vNo-DILI-Concern					Negative
LT01350	infliximab	vMost-DILI-Concern					Positive
LT01351	reteplase	vNo-DILI-Concern					Negative
LT01352	trastuzumab
LT01353	etanercept
LT01354	interferon gamma-1b
LT01355	etidronic acid	vNo-DILI-Concern			Non-hepatotoxic		Negative	400	-3.8	Negative
LT01356	botulinum toxin type b	vNo-DILI-Concern					Negative
LT01357	etomidate	vNo-DILI-Concern					Negative		3.05
LT01359	exifone	vMost-DILI-Concern					Positive	200	1.69	Negative
LT01360	tenecteplase	vNo-DILI-Concern					Negative
LT01363	rasburicase	vNo-DILI-Concern					Negative
LT01364	alemtuzumab	vNo-DILI-Concern					Negative
LT01367	peginterferon alfa-2b	vMost-DILI-Concern					Positive
LT01370	fexofenadine	vNo-DILI-Concern	NE			Negative	Negative	120	5.6	Positive	Insignificant	Negative
LT01371	fialuridine	vMost-DILI-Concern	HH			Positive	Positive	15	-0.58	Negative
LT01372	fipexide	vMost-DILI-Concern	HH			Positive	Positive	600	3	Positive
LT01373	anakinra										Insignificant
LT01374	darbepoetin alfa
LT01375	flecainide		HH	Negative		Positive	Positive	200	3.78	Positive
LT01376	peginterferon alfa-2a
LT01377	omalizumab	vNo-DILI-Concern					Negative
LT01378	ibritumomab tiuxetan	vNo-DILI-Concern					Negative
LT01380	pegfilgrastim	vNo-DILI-Concern					Negative		2.59
LT01381	flucytosine		HH			Positive	Positive	10000	-1.1	Negative	Insignificant	Negative
LT01382	fludarabine	vNo-DILI-Concern					Negative	100	-2.8	Negative
LT01384	flumazenil	vNo-DILI-Concern	NE			Negative	Negative		1		Sigificant
LT01387	adalimumab
LT01389	cetuximab	vNo-DILI-Concern					Negative
LT01390	bevacizumab	vNo-DILI-Concern					Negative
LT01392	palifermin	vNo-DILI-Concern					Negative
LT01393	natalizumab	vMost-DILI-Concern					Positive
LT01394	flurazepam							30	3.8	Negative	Sigificant	Negative
LT01396	fluvoxamine		HH		Non-hepatotoxic	Positive	Positive	100	3.2	Positive	Sigificant	Positive
LT01397	foscarnet		NE			Negative	Negative		-2.1		Insignificant
LT01398	fosfomycin							3000	-1.6	Negative	Insignificant	Negative
LT01399	fosinopril							15	6.3	Negative	Sigificant	Negative
LT01400	fosphenytoin	vMost-DILI-Concern		Negative			Positive		1.38		Sigificant
LT01401	galsulfase	vNo-DILI-Concern					Negative
LT01402	abatacept
LT01404	alglucosidase alfa	vNo-DILI-Concern					Negative
LT01406	ganciclovir							3000	-1.66	Negative	Insignificant	Negative
LT01407	gemcitabine	vMost-DILI-Concern					Positive		-1.4
LT01408	panitumumab	vNo-DILI-Concern					Negative
LT01409	idursulfase	vNo-DILI-Concern					Negative
LT01412	certolizumab pegol
LT01414	eculizumab	vNo-DILI-Concern					Negative
LT01415	rilonacept	vNo-DILI-Concern					Negative
LT01416	ustekinumab	vNo-DILI-Concern					Negative
LT01417	romiplostim	vNo-DILI-Concern					Negative
LT01419	golimumab
LT01421	ofatumumab	vNo-DILI-Concern					Negative
LT01422	guanfacine							3	1.7	Negative	Sigificant	Negative
LT01426	heparin sodium								-13.2
LT01433	hydrochlorothiazide		HH	Positive		Positive	Positive	25	-0.07	Negative	Insignificant	Negative
LT01437	hydroxyzine	vNo-DILI-Concern			Non-hepatotoxic		Negative	75	2.7	Negative	Sigificant	Negative
LT01440	idarubicin		NE			Negative	Negative		0.2
LT01442	antithymocyte globulin
LT01444	indapamide							2.5	2.2	Negative	Sigificant	Negative
LT01446	indinavir				Hepatotoxic	Negative	Positive	2400	2.9	Negative	Sigificant	Positive
LT01454	iodipamide meglumine	vNo-DILI-Concern					Negative		4.51
LT01466	irinotecan								3.2		Sigificant
LT01468	l-methionine	vNo-DILI-Concern					Negative		-1.87
LT01469	isocarboxazid					Negative	Negative	15	1.49	Negative	Sigificant	Negative
LT01475	isradipine							5	4.28	Negative	Sigificant	Negative
LT01477	kanamycin	vNo-DILI-Concern	NE			Negative	Negative	900	-6.3	Negative	Insignificant	Negative
LT01479	riboflavin	vNo-DILI-Concern					Negative		-1.46
LT01481	lamotrigine	vMost-DILI-Concern		Positive	Hepatotoxic		Positive	300	2.5	Negative	Sigificant	Positive
LT01486	l-carnitine	vNo-DILI-Concern		Negative			Negative	2000	-3.1	Negative
LT01488	levofloxacin	vMost-DILI-Concern		Positive	Non-hepatotoxic		Positive	500	2.1	Negative	Insignificant	Negative
LT01489	levonorgestrel	vNo-DILI-Concern					Negative	1.5	3.8	Negative	Insignificant	Negative
LT01491	lincomycin			Negative			Negative	1800	0.2	Negative
LT01492	lisinopril		HH	Positive		Positive	Positive	10	-1.01	Negative	Insignificant	Negative
LT01497	loracarbef		NE			Negative	Negative	600	0.5	Negative	Insignificant	Negative
LT01498	loratadine	vNo-DILI-Concern					Negative	10	5.2	Negative	Sigificant	Negative
LT01499	losartan		HH		Non-hepatotoxic	Positive	Positive	50	6.1	Negative
LT01501	loxapine							100	3.6	Positive	Sigificant	Positive
LT01503	maprotiline				Non-hepatotoxic	Negative	Negative	100	5.1	Positive	Insignificant	Negative
LT01508	mebanazine	vMost-DILI-Concern					Positive	30	1.11	Negative
LT01509	mechlorethamine								0.91
LT01511	meclofenamic acid		HH	Negative		Positive	Positive	400	5	Positive	Sigificant	Positive
LT01513	medroxyprogesterone					Negative	Negative	1000	3.5	Positive	Sigificant	Positive
LT01514	mefloquine							1000	3.9	Positive	Sigificant	Positive
LT01516	vitamin e	vNo-DILI-Concern					Negative		10		Sigificant
LT01517	melphalan			Positive			Positive	6	-0.52	Negative
LT01520	mephenytoin							400	1.69	Negative	Sigificant	Positive
LT01521	meprobamate	vNo-DILI-Concern	HH			Positive	Positive	1200	0.7	Negative	Sigificant	Positive
LT01525	meropenem				Hepatotoxic		Positive		-0.6		Insignificant
LT01526	mesna							1000	-0.76	Negative	Insignificant	Negative
LT01527	mesoridazine		HH			Positive	Positive	200	3.9	Positive	Insignificant	Negative
LT01532	methazolamide							200	0.13	Negative
LT01537	methoxsalen							10	1.7	Negative	Sigificant	Negative
LT01545	methylphenidate		HH	Positive		Positive	Positive	30	0.2	Negative	Sigificant	Negative
LT01547	methylscopolamine bromide	vNo-DILI-Concern					Negative	12	-2.58	Negative
LT01549	metoclopramide		HH			Positive	Positive	30	2.62	Negative	Insignificant	Negative
LT01553	mexiletine	vMost-DILI-Concern	HH			Positive	Positive	800	2.15	Negative
LT01557	midazolam	vNo-DILI-Concern		Negative			Negative	15	4.01	Negative	Sigificant	Negative
LT01558	midodrine	vNo-DILI-Concern			Non-hepatotoxic		Negative	30	-0.5	Negative
LT01560	mirtazapine							30	2.9	Negative	Sigificant	Negative
LT01564	mitotane	vNo-DILI-Concern					Negative	10000	6	Positive
LT01565	mitoxantrone		HH			Positive	Positive		-3.1
LT01567	moexipril							15	2.7	Negative	Sigificant	Negative
LT01571	moricizine		HH			Positive	Positive	750	2.98	Negative	Sigificant	Positive
LT01574	moxisylyte	vMost-DILI-Concern		Positive			Positive	240	3.31	Positive
LT01580	folic acid	vNo-DILI-Concern	NE			Negative	Negative	0.4	-2.5	Negative	Sigificant	Negative
LT01581	nabumetone							1000	3.08	Positive	Sigificant	Positive
LT01582	nadolol		NE	Negative		Negative	Negative	160	0.81	Negative	Insignificant	Negative
LT01583	nafcillin					Negative	Negative	500	3.3	Positive	Sigificant	Positive
LT01586	nalbuphine	vNo-DILI-Concern			Non-hepatotoxic		Negative		1.4
LT01587	nalidixic acid		HH	Negative		Positive	Positive	4000	1.59	Negative	Insignificant	Negative
LT01588	nalmefene hydrochloride		NE			Negative	Negative	40	2.53	Negative	Sigificant	Negative
LT01589	esomeprazole Sodium							30	0.6	Negative	Sigificant	Negative
LT01594	nialamide	vMost-DILI-Concern					Positive	100	0.87	Negative
LT01595	nicardipine		HH			Positive	Positive	90	3.82	Negative	Sigificant	Negative
LT01600	nilutamide	vMost-DILI-Concern			Hepatotoxic		Positive	300	1.8	Negative	Sigificant	Positive
LT01601	nimodipine		HH			Positive	Positive	300	3.05	Positive	Sigificant	Positive
LT01602	niperotidine	vMost-DILI-Concern					Positive	460	1.91	Negative
LT01608	nitroglycerin	vNo-DILI-Concern					Negative	5	1.62	Negative
LT01611	nomifensine	vMost-DILI-Concern	HH	Positive		Positive	Positive	150	2.76	Negative
LT01614	norfloxacin			Positive			Positive	800	-1.03	Negative	Insignificant	Negative
LT01615	nortriptyline	vMost-DILI-Concern	HH			Positive	Positive	75	4.51	Negative	Sigificant	Negative
LT01618	octreotide			Positive			Positive		1		Sigificant
LT01619	ondansetron							16	2.4	Negative	Sigificant	Negative
LT01620	ofloxacin				Hepatotoxic		Positive	400	-0.39	Negative	Insignificant	Negative
LT01623	diphenoxylate	vNo-DILI-Concern	NE			Negative	Negative	15	6.3	Negative	Sigificant	Negative
LT01624	oxacillin			Positive			Positive	2000	2.38	Negative
LT01629	ambenonium	vNo-DILI-Concern					Negative	60	2.23	Negative
LT01637	papaverine	vMost-DILI-Concern					Positive	100	3	Positive	Sigificant	Positive
LT01644	penbutolol	vNo-DILI-Concern	HH			Positive	Positive	40	4.15	Negative	Sigificant	Negative
LT01646	penicillin g		HH			Negative	Positive	600	1.83	Negative	Insignificant	Negative
LT01648	penicillin v	vNo-DILI-Concern		Positive			Positive	2000	2.09	Negative	Insignificant	Negative
LT01650	pentazocine	vNo-DILI-Concern					Negative	200	4.64	Positive	Sigificant	Positive
LT01651	pentostatin	vMost-DILI-Concern		Negative			Positive		-1.1		Insignificant
LT01652	pentoxifylline							1000	0.29	Negative	Sigificant	Positive
LT01655	perphenazine							30	4.2	Negative	Sigificant	Negative
LT01657	phenelzine		NE		Hepatotoxic	Negative	Negative	60	1.1	Negative	Sigificant	Negative
LT01666	ephedrine	vNo-DILI-Concern					Negative	50	1.13	Negative	Insignificant	Negative
LT01671	pilocarpine		NE			Negative	Negative	15	1.1	Negative
LT01672	pimozide	vNo-DILI-Concern	NE			Negative	Negative	4	6.3	Negative	Sigificant	Negative
LT01673	pindolol	vNo-DILI-Concern	NE			Negative	Negative	15	1.75	Negative	Sigificant	Negative
LT01675	piperacillin			Positive			Positive		0.3		Insignificant
LT01679	piroxicam		HH		Hepatotoxic	Positive	Positive	20	3.06	Negative	Sigificant	Negative
LT01680	pirprofen	vMost-DILI-Concern	HH		Hepatotoxic	Positive	Positive	800	3.44	Positive	Sigificant	Positive
LT01684	salsalate			Positive			Positive	3000	3.04	Positive
LT01688	polythiazide							1	1.9	Negative
LT01698	probenecid			Negative		Negative	Negative	1000	3.21	Positive	Sigificant	Positive
LT01699	procainamide							3000	0.88	Negative	Insignificant	Negative
LT01705	propafenone		NE	Positive		Negative	Negative	300	3.2	Positive	Sigificant	Positive
LT01706	propranolol		NE		Non-hepatotoxic	Negative	Negative	160	3.48	Positive	Sigificant	Positive
LT01708	propofol		NE	Positive		Negative	Negative		3.79		Sigificant
LT01713	pyrantel	vNo-DILI-Concern					Negative	750	2.25	Negative
LT01716	pyrimethamine		HH	Positive		Positive	Positive	75	2.69	Negative	Sigificant	Negative
LT01721	quazepam	vNo-DILI-Concern					Negative	15	4.03	Negative	Sigificant	Negative
LT01723	quinapril		HH	Positive		Positive	Positive	15	3.2	Negative	Sigificant	Negative
LT01725	quinidine		HH		Hepatotoxic	Positive	Positive	1200	3.44	Positive	Sigificant	Positive
LT01726	ramipril							2.5	2.9	Negative	Sigificant	Negative
LT01729	reserpine	vNo-DILI-Concern					Negative	0.5	3.2	Negative	Sigificant	Negative
LT01730	ribavirin					Negative	Negative	1000	-1.85	Negative	Insignificant	Negative
LT01731	riluzole	vMost-DILI-Concern	HH			Positive	Positive	100	2.3	Negative	Sigificant	Positive
LT01735	risperidone		HH			Positive	Positive	5	2.5	Negative	Sigificant	Negative
LT01737	ritonavir	vMost-DILI-Concern	HH			Positive	Positive	1200	3.9	Positive	Sigificant	Positive
LT01746	saquinavir		HH			Positive	Positive	1800	3.8	Positive	Sigificant	Positive
LT01749	selegiline	vNo-DILI-Concern			Non-hepatotoxic		Negative	5	2.7	Negative	Sigificant	Negative
LT01757	spectinomycin		HH			Positive	Positive		-2.3
LT01766	succimer			Positive			Positive	500	-0.3	Negative
LT01779	sumatriptan		NE			Negative	Negative	50	0.93	Negative	Sigificant	Negative
LT01785	temazepam							20	2.19	Negative	Sigificant	Negative
LT01786	teniposide								1.24		Sigificant
LT01787	terazosin	vNo-DILI-Concern			Non-hepatotoxic		Negative	5	1	Negative	Sigificant	Negative
LT01804	thiotepa								0.53
LT01805	thiothixene					Negative	Negative	30	3.78	Negative
LT01815	timolol		HH	Negative		Positive	Positive	20	1.83	Negative	Sigificant	Negative
LT01816	sulcotidil	vMost-DILI-Concern					Positive	200	5.6	Positive
LT01818	tiopronin							1000	-0.12	Negative
LT01820	tolmetin		HH			Positive	Positive	700	2.79	Negative	Sigificant	Positive
LT01822	tolrestat	vMost-DILI-Concern				Positive	Positive	400	3.62	Positive
LT01824	topotecan	vNo-DILI-Concern					Negative	5	0.8	Negative	Insignificant	Negative
LT01827	tramadol			Negative			Negative	300	2.4	Negative	Sigificant	Positive
LT01828	trandolapril							2	3.5	Negative	Sigificant	Negative
LT01829	tranylcypromine		NE			Negative	Negative	10	1.58	Negative	Sigificant	Negative
LT01830	trazodone		HH			Positive	Positive	300	2.9	Negative	Sigificant	Positive
LT01833	triamterene							100	0.98	Negative	Sigificant	Positive
LT01834	triazolam							0.25	2.42	Negative	Sigificant	Negative
LT01839	trihexyphenidyl	vNo-DILI-Concern					Negative	10	4.49	Negative	Insignificant	Negative
LT01840	trimethadione		HH			Positive	Positive	1500	0.01	Negative	Sigificant	Positive
LT01841	trimethobenzamide		HH			Positive	Positive	300	2.29	Negative
LT01842	trimethoprim		HH	Positive	Non-hepatotoxic	Positive	Positive	400	0.91	Negative	Insignificant	Negative
LT01843	trimetrexate								2.55		Sigificant
LT01844	trimipramine							150	4.2	Positive	Sigificant	Positive
LT01846	fenclozic acid	vMost-DILI-Concern					Positive	200	3.09	Positive
LT01849	ebrotidine	vMost-DILI-Concern					Positive	800	1.44	Negative
LT01853	aceclofenac							200	4.48	Positive
LT01854	nitrefazole	vMost-DILI-Concern					Positive	1600	2.02	Negative	Sigificant	Positive
LT01855	ursodeoxycholic acid					Negative	Negative	750	3	Positive
LT01856	valaciclovir			Positive			Positive	3000	-0.3	Negative	Sigificant	Positive
LT01857	valsartan			Positive	Non-hepatotoxic	Negative	Negative	80	5.8	Negative	Insignificant	Negative
LT01858	tetrabamate	vMost-DILI-Concern					Positive	1200	4.96	Positive
LT01862	vincristine		HH			Positive	Positive		2.82		Sigificant
LT01867	xenazoic acid	vMost-DILI-Concern					Positive	300	4.56	Positive
LT01869	zafirlukast	vMost-DILI-Concern	HH	Positive	Hepatotoxic	Positive	Positive	40	5.4	Negative	Sigificant	Negative
LT01870	falnidamol	vMost-DILI-Concern					Positive		2.65
LT01874	zimelidine	vMost-DILI-Concern					Positive	200	3.42	Positive
LT01888	caffeine	vNo-DILI-Concern	NE		Non-hepatotoxic	Negative	Negative	400	-0.07	Negative	Sigificant	Positive
LT01889	capreomycin		NE				Negative		-9.61		Insignificant
LT01905	lidocaine	vNo-DILI-Concern	NE			Negative	Negative		2.44		Sigificant
LT01908	memantine		NE			Negative	Negative	20	3.28	Negative	Insignificant	Negative
LT01916	pamidronate		NE		Non-hepatotoxic		Negative		-4.7		Insignificant
LT01923	quinine		HH			Positive	Positive	1500	3.44	Positive	Sigificant	Positive
LT01928	rosuvastatin			Positive			Positive	10	0.13	Negative	Insignificant	Negative
LT01933	sulfamethizole		HH			Positive	Positive	4000	0.54	Negative	Insignificant	Negative
LT01944	telithromycin	vMost-DILI-Concern	HH	Positive		Positive	Positive	800	3	Positive	Sigificant	Positive
LT01953	follitropin alfa/beta
LT01968	entacapone					Negative	Negative	1000	2.8	Negative	Sigificant	Positive
LT01971	valdecoxib			Positive			Positive	10	3.2	Negative	Sigificant	Negative
LT01972	dexpanthenol	vNo-DILI-Concern		Negative			Negative		-1.13
LT01974	scopolamine	vNo-DILI-Concern					Negative	0.9	0.98	Negative
LT01980	pyridoxine	vNo-DILI-Concern		Negative		Negative	Negative	160	-0.77	Negative	Sigificant	Positive
LT01981	thiamine	vNo-DILI-Concern	NE			Negative	Negative	50	-0.53	Negative
LT02002	cyanocobalamin	vNo-DILI-Concern	NE				Negative	1	1.18	Negative	Insignificant	Negative
LT02004	cromoglicate		NE		Non-hepatotoxic	Negative	Negative	800	1.92	Negative	Insignificant	Negative
LT02007	montelukast				Non-hepatotoxic	Negative	Negative	10	7.9	Negative	Sigificant	Negative
LT02008	moxifloxacin			Positive			Positive	400	2.9	Negative	Sigificant	Positive
LT02009	vitamin c	vNo-DILI-Concern	NE	Negative		Negative	Negative	200	-1.85	Negative
LT02010	sorbitol	vNo-DILI-Concern	NE			Negative	Negative	10000	-2.2	Negative
LT02018	capecitabine							5600	0.4	Negative	Sigificant	Positive
LT02019	leuprolide				Non-hepatotoxic		Negative		0.19
LT02024	eletriptan							40	3.9	Negative	Sigificant	Negative
LT02026	hydroxychloroquine			Positive			Positive	516	3.66	Positive	Insignificant	Negative
LT02031	fluoxymesterone							5	2.38	Negative
LT02033	ximelagatran	vMost-DILI-Concern				Positive	Positive	48	1.25	Negative
LT02035	duloxetine	vMost-DILI-Concern		Positive			Positive	60	4	Negative	Sigificant	Negative
LT02037	carisoprodol	vNo-DILI-Concern					Negative	1400	2.1	Negative	Insignificant	Negative
LT02041	dicloxacillin		HH	Positive		Positive	Positive	2000	2.91	Negative
LT02043	estrone		HH			Positive	Positive	1	3.13	Negative
LT02046	metolazone		HH			Positive	Positive	5	2.5	Negative	Insignificant	Negative
LT02055	pamabrom	vNo-DILI-Concern					Negative	200	0.15	Negative
LT02056	dextromethorphan	vNo-DILI-Concern	NE			Negative	Negative	90	3.6	Negative	Sigificant	Negative
LT02059	bacitracin	vNo-DILI-Concern	NE			Negative	Negative		-0.8
LT02061	paromomycin	vNo-DILI-Concern	NE			Negative	Negative	3000	-5.8	Negative
LT02063	telmisartan					Negative	Negative	40	7.7	Negative	Insignificant	Negative
LT02064	gallium nitrate		NE			Negative	Negative
LT02067	ammonium chloride	vNo-DILI-Concern	NE			Negative	Negative	8500	-2.37	Negative
LT02070	amiloride		NE	Positive		Negative	Negative	10	-0.3	Negative	Insignificant	Negative
LT02072	methysergide	vNo-DILI-Concern	NE			Negative	Negative	4	1.5	Negative
LT02074	methylergonovine	vNo-DILI-Concern	NE			Negative	Negative	0.2	1.2	Negative
LT02076	brompheniramine	vNo-DILI-Concern				Negative	Negative	24	3.4	Negative	Sigificant	Negative
LT02077	l-arginine	vNo-DILI-Concern	NE			Negative	Negative	10000	-4.2	Negative	Sigificant	Positive
LT02081	pyridostigmine	vNo-DILI-Concern	NE		Non-hepatotoxic	Negative	Negative	180	1.55	Negative	Insignificant	Negative
LT02082	phenoxybenzamine	vNo-DILI-Concern	NE	Negative	Non-hepatotoxic	Negative	Negative	30	4.7	Negative	Sigificant	Negative
LT02084	oxybutynin	vNo-DILI-Concern	NE	Negative	Non-hepatotoxic	Negative	Negative	15	4.3	Negative	Sigificant	Negative
LT02085	orphenadrine	vNo-DILI-Concern	NE		Non-hepatotoxic	Negative	Negative	200	3.77	Positive
LT02086	orciprenaline	vNo-DILI-Concern	HH			Positive	Positive	60	1	Negative
LT02087	loperamide	vNo-DILI-Concern	NE			Negative	Negative	10	5.5	Negative
LT02089	isoxsuprine	vNo-DILI-Concern	NE			Negative	Negative	60	2.53	Negative
LT02092	glafenine	vMost-DILI-Concern	HH		Hepatotoxic	Positive	Positive	800	2.92	Negative
LT02093	edrophonium	vNo-DILI-Concern	NE	Negative		Negative	Negative		-2.95
LT02096	acetylcholine chloride	vNo-DILI-Concern	NE			Negative	Negative		-2.05
LT02100	amphetamine			Positive			Positive	15	1.76	Negative
LT02110	mepazine	vMost-DILI-Concern					Positive	100	4.97	Positive
LT02121	nandrolone decanoate	vMost-DILI-Concern					Positive	200	2.62	Negative
LT02166	auranofin		HH			Positive	Positive	6	1.31	Negative
LT02171	simethicone	vNo-DILI-Concern					Negative	250	3.88	Positive
LT02189	betaine	vNo-DILI-Concern	NE			Negative	Negative	6000	-2.86	Negative
LT02190	bisacodyl	vNo-DILI-Concern					Negative	10	4.2	Negative
LT02192	leucovorin	vNo-DILI-Concern	NE	Negative		Negative	Negative	60	-3.2	Negative
LT02203	ixabepilone								3.21		Sigificant
LT02204	lapatinib	vMost-DILI-Concern		Positive		Positive	Positive	1250	5.4	Positive	Sigificant	Positive
LT02210	oseltamivir							150	1	Negative	Sigificant	Positive
LT02213	alaproclate	vMost-DILI-Concern					Positive	20	2.76	Negative
LT02216	orlistat	vMost-DILI-Concern		Positive			Positive	360	8.6	Positive
LT02217	apomorphine	vNo-DILI-Concern					Negative		3.1		Insignificant
LT02218	dihydroergotamine	vNo-DILI-Concern		Negative			Negative	4	2	Negative	Sigificant	Negative
LT02219	procyclidine	vNo-DILI-Concern					Negative	25	4.2	Negative	Insignificant	Negative
LT02222	clemastine	vNo-DILI-Concern	NE		Non-hepatotoxic	Negative	Negative	2	5.2	Negative
LT02224	tenofovir							245	1.25	Negative	Insignificant	Negative
LT02269	norethindrone acetate	vNo-DILI-Concern					Negative	10	3.58	Negative	Sigificant	Negative
LT02329	exametazime	vNo-DILI-Concern					Negative		0.59
LT02330	erythropoietin	vNo-DILI-Concern					Negative
LT02331	Argipressin	vNo-DILI-Concern					Negative		-1.44		Sigificant
LT02337	sodium bicarbonate	vNo-DILI-Concern					Negative		-0.06
LT02340	plerixafor	vNo-DILI-Concern					Negative		0.62		Insignificant
LT02343	4-phenylbutyric acid							20000	2.29	Negative
LT02346	clindamycin-2-phosphate							300	2.16	Negative
LT02356	tyramine	vNo-DILI-Concern					Negative	200	-0.14	Negative
LT02382	Hetastarch	vNo-DILI-Concern					Negative
LT02384	imiglucerase	vNo-DILI-Concern					Negative
LT02385	agalsidase beta	vNo-DILI-Concern					Negative
LT02404	gadolinium ethoxybenzyl DTPA	vNo-DILI-Concern					Negative
LT02424	Estrogens, Conjugated							0.625			Sigificant	Negative
LT02427	haloperidol decanoate							10	7.22	Negative
LT02432	canakinumab
LT02437	Levoleucovorin	vNo-DILI-Concern					Negative		-1.06		Sigificant
LT02442	levomefolate calcium	vNo-DILI-Concern					Negative	15	1.38	Negative
LT02449	sitaxsentan	vMost-DILI-Concern					Positive	100	3.35	Positive
LT02907	laronidase
LT02909	dexmethylphenidate							40	1.47	Negative	Sigificant	Negative
LT02913	hyaluronidase recombinant human	vNo-DILI-Concern					Negative
LT02929	escitalopram			Positive			Positive	10	3.5	Negative	Sigificant	Negative

## Sheet: Table definition
Column name	Defintion
LTKBID	Liver Toxicity Knowledge Base ID
CompoundName	Name of compound
ChenAnnotation	Drug annotations collected from the Chen dataset [16]
GreeneAnnotation	Drug annotations collected from the Greene dataset [17]
ZhuAnnotation	Drug annotations collected from the Zhu dataset [20],
SakatisAnnotation	Drug annotations collected from the Sakatis dataset [19]
XuAnnotation	Drug annotations collected from the Xu dataset [18]
ConsensusAnnotation	A drug will be considered as DILI positive if the majority of the five annotations (i.e. Chen, Greene, Zhu, Sakatis, and Xu datasets) are positive otherwise it will be as negative. Drugs with an equal number of available positive and negative annotations will considered as positive
DailyDose_mg/day	Drug daily dose in mg per day
LogP	LogP values, including experimental and calculated
RO2 test	Positive if meets criteria for RO2 (LogP ≥ 3 and daily dose ≥ 100 mg/day). Negative if LogP < 3 or daily dose < 100 mg/day.
ExtentMetabolism	Significant metabolism was defined as ≥50% as suggested by Lammert et al [14]
DailyDose&Metabolism	Drugs with high daily dose (≥ 100 mg/day) and significant hepatic metabolism (≥ 50%) are positive. Negatives if drugs with daily dose < 100 mg/day or with insignificant hepatic metabolism
